# Supplementary material for: Study on coupled mode flutter parameters of large wind turbine blades
Source: Sci Rep. 2024 Jun 4;14:12804. doi: 10.1038/s41598-024-62404-5 (PMC11150545; doi:10.1038/s41598-024-62404-5)
Supplement: Supplementary file 1 — Supplementary Information. [file 41598_2024_62404_MOESM1_ESM.xlsx]

## Sheet: Sheet1
Figure 3		EI*	Flutter frequency	Figure 4		EI*	Flutter speed	Figure 5		GJ*	Flutter frequency	Figure 6		GJ*	Flutter speed									y
	Blade root	0.08307	0.95982		Blade root	0.0898	28.8023		Blade root	0.09854	0.88527		Blade root	0.09955	18.7739
		0.16988	0.94944			0.18102	28.6098			0.19702	0.95449			0.20012	19.1349
		0.25308	0.95791			0.26892	28.6312			0.30137	0.97904			0.30069	19.181
		0.33319	0.95906			0.35478	28.5243			0.40015	0.99065			0.40271	19.3193
		0.42129	0.94973			0.446	28.5457			0.50098	0.99199			0.50182	19.5882
		0.46533	0.95496			0.49097	28.5243			0.55007	0.99356			0.55123	19.5421
		0.50475	0.96134			0.53568	28.5457			0.60152	0.9978			0.60239	19.7188
		0.5457	0.96658			0.5804	28.6312			0.6509	0.9949			0.65325	19.7649
		0.5913	0.97067			0.6269	28.5243			0.70205	0.99624			0.70121	19.8571
		0.63199	0.9759			0.66983	28.4601			0.75144	0.99624			0.75382	19.9032
		0.67295	0.98171			0.71276	24.052			0.80083	0.99624			0.80498	20.0415
		0.71391	0.98523			0.75773	22.7872			0.85021	0.99914			0.85439	20.0799
		0.75796	0.9898			0.80423	21.8463			0.8996	0.9949			0.90729	20.3104
		0.79556	0.9957			0.84895	21.1193			0.95251	0.99914			0.95496	20.126
		0.84116	0.99799			0.89367	20.3892			1.00014	0.9949			1.00611	20.2643
		0.92771	1.00379			0.98131	19.4269			1.10067	0.99624			1.10842	20.3104
		1.00962	1.01188			1.07279	19.3841			1.19945	0.9978			1.20899	20.441
		1.09462	1.01483			1.15864	19.3413			1.30381	0.9978			1.30781	20.4871
	Middle of blade	0.08307	0.97648		Middle of blade	0.08622	28.5243		Middle of blade	0.09648	0.45838		Middle of blade	0.10129	8.8172
		0.16962	0.97067			0.18	28.5029			0.20084	0.47557			0.20186	10.4843
		0.25463	0.96953			0.26892	28.451			0.30137	0.57515			0.30214	12.5586
		0.33809	0.96543			0.35631	28.3807			0.40015	0.66178			0.40125	14.0414
		0.42129	0.96601			0.44676	24.3361			0.50098	0.7368			0.50182	15.2168
		0.46533	0.96372			0.49276	23.5937			0.54831	0.76984			0.55443	15.8007
		0.50475	0.96372			0.53415	23.0255			0.60152	0.79864			0.60239	16.3462
		0.55034	0.96315			0.57861	22.5123			0.64885	0.82901			0.65006	16.8839
		0.5864	0.96134			0.62614	22.1732			0.69823	0.85937			0.70441	17.4217
		0.63354	0.95963			0.66907	21.7669			0.75144	0.88661			0.75556	17.6983
		0.6745	0.95211			0.71506	21.3576			0.80083	0.91117			0.80846	18.0978
		0.717	0.96429			0.75799	21.1101			0.85021	0.93997			0.85788	18.505
		0.75641	0.97476			0.80551	20.8077			0.90136	0.96453			0.90903	18.7739
		0.79891	0.98523			0.84997	20.5083			0.94869	0.98775			0.9535	19.1349
		0.84451	0.99799			0.89597	20.3311			1.00014	1.0007			1.00786	20.1721
		0.92462	1.01426			0.98054	19.8698			1.09891	1.0007			1.10494	23.0992
		1.00962	1.01131			1.06946	19.4605			1.19945	1.0208			1.20405	27.1556
		1.09282	1.01017			1.1612	19.3536			1.30204	1.06835			1.30433	30.3592
	Blade tip	0.08745	0.71434		Blade tip	0.08955	24.5866		Blade tip	0.09648	0.33581		Blade tip	0.10129	14.1797
		0.08745	0.71434			0.17693	24.6018			0.2029	0.44543			0.20186	12.1515
		0.25025	0.71434			0.26739	24.6751			0.29961	0.54188			0.30069	10.9376
		0.33705	0.96382			0.35784	28.399			0.40221	0.62851			0.40271	12.6508
		0.41923	0.9622			0.4483	28.399			0.50098	0.70643			0.50182	14.0414
		0.46482	0.9622			0.49276	28.4326			0.55213	0.74104			0.55123	14.679
		0.50603	0.95982			0.53568	28.399			0.60152	0.77855			0.60384	15.2168
		0.54519	0.96144			0.58168	28.399			0.65472	0.80735			0.65848	15.939
		0.58846	0.96144			0.6246	28.4143			0.70382	0.84352			0.70441	16.4768
		0.62968	0.95982			0.66907	28.4143			0.74938	0.86942			0.75382	16.93
		0.67321	0.95982			0.71353	28.4143			0.79495	0.90112			0.80672	17.4678
		0.71442	0.94535			0.76259	25.1884			0.85021	0.92859			0.85613	17.9672
		0.75332	0.96144			0.80398	22.8483			0.89754	0.95605			0.90729	18.4589
		0.79685	0.97752			0.84716	21.4462			0.95251	0.98195			0.9567	19.0043
		0.84219	0.99675			0.89162	20.3464			1.0019	0.99624			1.00611	20.2643
		0.92899	1.01198			0.98054	19.3902			1.09891	1.00785			1.10668	23.7368
		1.00936	1.01522			1.07228	19.265			1.20121	1.0496			1.20725	30.8509
		1.09385	1.01674			1.15992	19.1611			1.29999	1.09581			1.30781	31.8881
Figure 7		e*	Flutter frequency	Figure 8		e*	Flutter speed	Figure 9		Km1*	Flutter frequency		Km2*	Flutter frequency	Figure 10		Km1*	Flutter speed		Km2*	Flutter speed
	Blade root	0.10421	1.00136		Blade root	0.1052	20.326		Blade root	0.09951	0.99552	Blade root	0.10463	0.99978		Blade root	0.09807	20.2885	Blade root	0.10531	20.3224
		0.20339	1.00131			0.20478	20.357			0.20023	0.99644		0.20177	0.99969			0.20193	20.2698		0.20462	20.3113
		0.30436	1.00131			0.30436	20.3401			0.30238	0.99644		0.30577	0.99969			0.30343	20.3226		0.30394	20.3224
		0.40174	1.00136			0.40222	20.3401			0.40109	0.99476		0.40329	0.99987			0.39643	20.3226		0.40548	20.3113
		0.50272	1.00126			0.5018	20.3401			0.50181	0.99903		0.49624	0.99987			0.50076	20.2885		0.50071	20.3113
		0.54872	1.00136			0.55417	20.3401			0.54944	0.99735		0.55148	0.99987			0.55268	20.304		0.55018	20.3336
		0.60369	1.00131			0.6031	20.3401			0.59908	0.99735		0.60252	0.99978			0.59376	20.2698		0.59779	20.3113
		0.65328	1.00131			0.65346	20.326			0.65016	0.99995		0.65547	0.99978			0.64852	20.3226		0.65172	20.3002
		0.70107	1.00141			0.70067	20.3401			0.69951	0.99827		0.69966	0.99987			0.70045	20.304		0.70157	20.3224
		0.75604	1.00131			0.75132	20.3401			0.75231	0.99903		0.75071	0.99987			0.75001	20.3226		0.75104	20.3224
		0.80205	1.00146			0.80197	20.357			0.80166	0.99903		0.80366	0.99987			0.79911	20.3226		0.80088	20.3224
		0.85343	1.00141			0.84918	20.357			0.85303	0.99995		0.85014	0.99997			0.8567	20.3226		0.85036	20.3224
		0.90302	1.00136			0.89983	20.3738			0.90066	0.99827		0.8989	0.99987			0.90344	20.3226		0.90243	20.3002
		0.95261	1.00141			0.95048	20.3401			0.95001	0.99903		0.94994	0.99987			0.95537	20.3413		0.94781	20.3113
		1.0004	1.00146			0.99769	20.326			1.00281	0.99827		0.99832	0.99997			1.00494	20.304		1.00175	20.3113
		1.10137	1.00131			1.09727	20.326			1.10353	0.99735		1.09813	0.99997			1.10077	20.304		1.10106	20.3224
		1.20235	1.00141			1.19513	20.3401			1.20224	0.99903		1.20213	0.99997			1.19944	20.3226		1.20038	20.3224
		1.30302	1.00136			1.29643	20.326			1.30611	0.99903		1.29927	0.99997			1.29763	20.304		1.30192	20.3113
	Middle of blade	0.10421	0.99804		Middle of blade	0.10348	18.9017		Middle of blade	0.09779	0.78245	Middle of blade	0.10235	1.00346		Middle of blade	0.09807	24.9083	Middle of blade	0.10531	21.2707
		0.20518	0.99927			0.20478	19.0001			0.20023	0.77451		0.19758	1.00289			0.20193	24.871		0.20053	21.163
		0.30257	0.99681			0.30264	19.281			0.29894	0.76749		0.30348	1.00233			0.29776	24.9611		0.29984	21.0647
		0.40174	1.00023			0.40222	19.281			0.39965	0.76139		0.40101	1.00186			0.39926	25.0171		0.40139	20.9682
		0.50092	0.99984			0.50008	19.4973			0.50009	1.0201		0.49853	1.00262			0.50359	25.6669		0.49847	20.7956
		0.5541	0.99965			0.55073	19.5956			0.55116	1.0114		0.54691	1.00158			0.55268	24.8896		0.54795	20.7845
		0.6001	1.0015			0.60138	19.5788			0.6008	1.00956		0.60024	1.00223			0.59942	24.2399		0.60002	20.688
		0.65507	1.00126			0.65203	19.6799			0.65331	1.00697		0.6509	1.00111			0.65418	23.6616		0.64949	20.6769
		0.70107	1.00117			0.70067	19.7614			0.70123	1.00956		0.69966	1.00148			0.70328	23.0492		0.7038	20.6026
		0.75246	1.00117			0.75132	19.8597			0.75231	1.00254		0.74842	1.00044			0.75001	22.5797		0.75104	20.5915
		0.80025	1.00117			0.80197	19.944			0.80023	1.00529		0.80366	1.00044			0.80194	22.0916		0.79865	20.495
		0.85343	1.00122			0.84918	20.0254			0.85303	1.00438		0.85014	1.00168			0.85387	21.6035		0.85482	20.3967
		0.90122	1.00122			0.89811	20.1744			0.90238	0.99903		0.90537	1.00007			0.90627	21.1527		0.90243	20.3762
		0.95619	1.00131			0.94876	20.2418			0.95518	0.99995		0.94994	1.00072			0.95254	20.6833		0.95004	20.3428
		1.0022	1.00141			1.00284	20.326			1.00138	1.00086		1.00289	0.99978			0.99927	20.2325		0.99951	20.3428
		1.10466	1.00235			1.09727	20.5058			1.09865	0.99903		1.10041	1.00091			1.10596	19.3496		1.10329	20.1276
		1.20055	1.00368			1.19513	20.6238			1.20224	0.97889		1.20213	1.00017			1.2018	19.3309		1.20038	20.0422
		1.30302	1.00421			1.29643	20.8065			1.29808	0.96576		1.30155	0.99997			1.30329	19.2594		1.30416	19.9346
	Blade tip	0.10242	0.98871		Blade tip	0.10177	14.6259		Blade tip	0.09951	1.00438	Blade tip	0.10006	1.00619		Blade tip	0.1009	26.2265	Blade tip	0.10754	22.3154
		0.20159	0.99117			0.20306	14.9911			0.20023	0.96316		0.1953	1.00629			0.19674	25.5767		0.20685	22.0129
		0.30257	0.99023			0.30093	15.5699			0.29894	0.92546		0.30158	1.00478			0.2954	24.9984		0.30394	21.8404
		0.40174	0.99027			0.4005	16.1514			0.40281	0.89128		0.39872	1.00497			0.39926	24.4015		0.40548	21.5509
		0.50272	0.99378			0.50008	16.5981			0.50009	1.22706		0.49624	1.00403			0.50359	28.1913		0.50294	21.356
		0.5541	0.99283			0.55417	17.011			0.55288	1.18769		0.54691	1.00299			0.55552	28.1913		0.55464	21.2595
		0.60369	0.9943			0.59966	17.2779			0.60396	1.14999		0.60443	1.00242			0.60225	28.2286		0.60002	21.1519
		0.65328	0.99591			0.64859	17.5589			0.65188	1.11748		0.65547	1.00186			0.65135	28.3374		0.64949	21.0647
		0.70287	0.99605			0.69924	17.9241			0.70123	1.08863		0.69738	1.00299			0.70611	28.3374		0.70157	20.8717
		0.75425	0.99633			0.7496	18.3202			0.75575	1.06222		0.74842	1.00242			0.75001	28.3188		0.75327	20.7752
		0.80384	0.99691			0.80025	18.7023			0.80339	1.03856		0.80138	1.00176			0.80194	28.4089		0.80088	20.6564
		0.85343	0.998			0.84747	19.0815			0.8513	1.01308		0.84785	1.00101			0.85387	24.5103		0.85259	20.6026
		0.90481	0.99937			0.89983	19.4636			0.90066	1.0088		0.8989	1.00064			0.90627	22.76		0.90466	20.5043
		0.95081	1.00112			0.94704	19.8288			0.95834	1.00086		0.95642	1.00064			0.94734	21.4605		0.95004	20.4412
		1.0022	1.00126			0.99941	20.3401			0.99966	1.00086		1.00746	0.99997			0.99644	20.3226		0.99728	20.3002
		1.10466	1.00164			1.09727	21.1688			1.10353	0.97538		1.10041	1.00017			1.10313	19.0418		1.10552	20.0088
		1.20384	1.00894			1.19685	22.0145			1.20224	0.98148		1.19336	0.99969			1.19944	18.7526		1.19628	19.8381
		1.30302	1.01245			1.29815	23.0258			1.30123	0.91142		1.31031	0.99836			1.29763	18.5008		1.30192	19.6544
